# Supplementary material for: Phytosterol-Loaded Surface-Tailored Bioactive-Polymer Nanoparticles for Cancer Treatment: Optimization, In Vitro Cell Viability, Antioxidant Activity, and Stability Studies
Source: Gels. 2022 Apr 2;8(4):219. doi: 10.3390/gels8040219 (PMC9026838; doi:10.3390/gels8040219)
Supplement: Supplementary file 1 [file gels-08-00219-s001.zip]

Archive with 1 entries (1 files):
- gels-1599941-supplementary.pdf
